# Supplementary material for: Insights gained from single-cell analysis of immune cells in tofacitinib treatment of Vogt-Koyanagi-Harada disease
Source: JCI Insight. 2022 Dec 8;7(23):e162335. doi: 10.1172/jci.insight.162335 (PMC9746911; doi:10.1172/jci.insight.162335)
Supplement: Supplemental tables 1-8 [file jciinsight-7-162335-s011.xlsx]

## Sheet: Supplementary Table 1
Supplementary Table 1. Subjects' information.
Group	Ident	Gender	Age	BMI, kg/m2	Smoker	Drinker	scRNA-seq	CyTOF
Tofacitinib treatment group	1	male	43	19.2672	No	No	√	√
	2	female	54	22.5069	No	No	√	√
	3	female	33	20.5693	No	No	√	√
	4	female	40	20.83	No	No	√	√
	5	male	47	23.6713	No	No	√	√
	6	female	55	23.0518	No	No
	7	female	45	24.4857	No	No
	8	male	52	18.7242	No	No
	9	male	61	22.9481	No	No
	10	female	51	18.662	No	No
Glucocorticoid treatment group	11	female	36	22.151	No	No
	12	male	41	21.1073	No	No
	13	male	48	21.4996	No	No
	14	female	40	20.6905	No	No
	15	female	53	19.3821	No	No
	16	female	49	23.533	No	No
	17	female	40	21.875	No	No
	18	male	41	22.7204	No	No
	19	female	44	23.8281	No	No
	20	female	36	18.5178	No	No
	21	male	54	21.9774	No	No
	22	female	27	20.7008	No	No
	23	female	53	21.7778	No	No
	24	female	27	19.8413	No	No
	25	female	53	19.6283	No	No
	26	male	41	18.7175	No	No
	27	male	29	20.679	No	No
	28	female	36	20.5688	No	No
Healthy control	29	female	48	19.563	No	No	√	√
	30	female	46	19.433	No	No	√	√
	31	male	41	22.2041	No	No	√	√
	32	female	49	19.8791	No	No	√	√
	33	male	55	22.7244	No	No	√	√

## Sheet: Supplementary Table 2
Supplementary Table 2. Demographic of retrospective study.
		VKH treated with tofacitinib (n = 10)				VKH treated with glucocorticoid (n = 18)
Aariable		mean	SD	median	percent	mean	SD	median	percent	P value
Age (years)		48.1	8.185	49		41.56	8.847	41		0.0816	unpaired Student's t-test
Gender (female, %)					60				66.7	0.7243	Chi-square test
Best-corrected visual acuity	Baseline	0.159	0.08273	0.14		0.2632	0.1978	0.2		0.2033	Two-way ANOVA test
	1 month	0.3065	0.1133	0.3		0.4347	0.1981	0.4		0.0722
	2 months	0.5105	0.1371	0.5		0.6283	0.2112	0.655		0.116
	3 months	0.767	0.2285	0.79		0.7625	0.2441	0.8		>0.9999

## Sheet: Supplementary Table 3
Supplementary Table 3. Demographic of single-cell analysis.
	HC (n = 5)				VKH treated with TOFA (n = 5)
Variable	mean	SD	median	percent	mean	SD	median	percent	P value
Age (years)	47.8	5.07	48		43.4	7.829	43		0.3095	unpaired Student's t-test
Gender (female, %)				60				60	1	Chi-square test

## Sheet: Supplementary Table 4
Supplementary Table 4. CyTOF antibodies.
Name	Clone	Source	Catalogue Number	Conjugated Metal	Localization
CCR4	L291H4	Fluidigm	3149029A	149Sm	Surface
CXCR3	G025H7	Fluidigm	3163004B	163Dy	Surface
CD11C	Bu15	Fluidigm	3147008B	147Sm	Surface
CD56	NCAM16.2	Fluidigm	3176008B	176Yb	Surface
CD14	M5E2	Fluidigm	3175015B	175Lu	Surface
CD279	EH12.2H7	Fluidigm	3155009B	155Gd	Surface
CCR6	G034E3	Fluidigm	3141003A	141Pr	Surface
CD3	UCHT1	Fluidigm	3154003B	154Sm	Surface
CD45	HI30	Fluidigm	3089003B	89Y	Surface
CD16	3G8	Fluidigm	3209002B	209Bi	Surface
CD25	M-A251	BD	555430	150Nd	Surface
CD38	HB-7	BioLegend	303502	164Dy	Surface
CD123	9F5	BD	555642	143Nd	Surface
CD127	A019D5	BioLegend	351302	148Nd	Surface
CCR7	150503	R&D Systems	MAB197-100	151Eu	Surface
CD19	HIB19	BioLegend	302202	172Yb	Surface
CD57	HNK-1	BioLegend	359602	114Cd	Surface
CD8	RPA-T8	BioLegend	301002	111Cd	Surface
CD4	RPA-T4	BioLegend	300502	116Cd	Surface
CD27	M-T271	BD	555439	158Gd	Surface
CD102	CBR-IC2/2	BioLegend	328502	146Nd	Surface
CD105	43A3	BioLegend	323202	162Dy	Surface
siglec-10	5G6	ThermoFisher	MA5-28237	169Tm	Surface
CCL5	21445	Novus	MAB278-100	145Nd	Intracellular
CD45RO	UCHL1	BioLegend	304239	165Ho	Surface
CLEC9A	8F9	BioLegend	353802	161Dy	Surface
CD45RA	HI100	BioLegend	304143	153Eu	Surface
HLA-DR	L243	BioLegend	307651	112Cd	Surface
CD20	2H7	BioLegend	302302	113Cd	Surface
CD1C	L161	BioLegend	331502	166Er	Surface
FOXP3	259D/C7	Fluidigm	3159028A	159Tb	Intracellular
CTLA4	14D3	Fluidigm	3170005B	170Er	Intracellular
KI67	Ki-67	BioLegend	350502	168Er	Intracellular
GATA3	634913	Novus	MAB6330	167Er	Intracellular
GZMB	QA16A02	BioLegend	372202	171Yb	Intracellular
GZMK	GM26E7	BioLegend	370502	174Yb	Intracellular
LEF1	W17155A	BioLegend	616002	142Nd	Intracellular
MZB1	Polyclonal	ThermoFisher	PA5-80838	173Yb	Intracellular
T-bet	4B10	BioLegend	644825	160Gd	Intracellular

## Sheet: Supplementary Table 5
Supplementary Table 5. The detailed information of the VKH susceptibility genes.
Adaptive from Wang et al. Hum Mutat. 2019 Mar;40(3):258-266.					The mean expression level of genes among 23 immune subsets in this study.
Gene/gene ID	snp	Method	Ethnicity	PMID	PDC	CDC	IMC	NMC	CMC	ABC	PBC	MBC	NBC	NK3	NK2	NK1	Proliferating	CD4+CD8+	CD4-CD8-	CD8CTL	CD8Tem	CD8Na	CD4CTL	CD4Treg	CD4Tem	CD4Tcm	CD4Na
EGR2/1959	rs224058, rs442309	GWAS	Chinese	25108386	0	0.0167727	0.041761	0.021038	0.0676014	0.00414073	0.000609439	0.00601773	0.0154087	0.00812259	0.0121722	0.00339025	0.00196757	0.00336347	0.00491352	0.00263583	0.00237285	0	0.00571283	0	0.000869103	0.000968503	0.00041664
HLA-DRB1/3123	rs3021304	GWAS	Chinese	25108386	14.9578	43.994	12.1297	13.6088	10.4787	26.5707	1.94372	13.7601	19.8477	4.02886	1.53099	1.83298	3.55974	1.49619	1.82181	3.36972	3.04167	0.110472	2.97652	2.60316	0.452831	0.21284	0.113979
HLA-DQA1/3117	rs3021304	GWAS	Chinese	25108386	5.41642	19.3004	2.43299	3.22692	1.57512	14.9349	1.11029	7.54043	8.78319	0.78214	0.276302	0.534442	0.804551	0.326142	0.338832	0.953503	1.05519	0.0256166	0.846508	0.479375	0.0535521	0.0279204	0.026222
HLA-DRA/3122	rs114800139	GWAS	Chinese	25108386	33.1179	83.8399	25.581	22.8183	19.5485	63.1026	1.78816	43.2122	56.022	2.16842	0.939502	1.96243	3.51345	0.919801	1.43578	2.09816	2.07513	0.184371	2.25699	2.20572	0.299863	0.226727	0.209474
HLA-DRB5/3127	rs114800139	GWAS	Chinese	25108386	10.184	25.1677	12.0672	11.7804	7.16262	20.6143	2.04339	11.7947	18.0366	2.54127	1.09067	1.2799	3.27291	1.28853	1.52129	4.26411	2.17122	0.06006	4.46389	2.5177	0.227576	0.158702	0.0704746
JAK1/3716	rs310230, rs310236, rs310241	Selected	Chinese	23611997	2.36319	1.59432	2.20513	1.84238	1.59191	1.97101	0.917212	2.44444	2.35403	3.74382	6.54672	7.59047	2.89761	3.34837	3.61272	3.00458	2.91045	1.83023	2.8082	2.78987	2.18976	2.0986	1.90599
PTPN22/26191	rs2488457	Selected	Chinese	24816862	0.347892	0.239481	0.222445	0.0649341	0.159769	0.584804	0.222049	0.308886	0.332794	0.935382	1.13312	0.757526	0.543226	0.539731	0.665274	0.865337	0.646329	0.177809	0.544728	0.348225	0.2313	0.197118	0.177776
TNF/7124	rs1799964, rs1800630	Selected	Korean	16891799	0.0206604	0.0435037	0.694362	0.653677	0.548043	0.0660391	0.00759084	0.0426168	0.0311458	0.105633	0.0429459	0.0338281	0.0830756	0.054382	0.0577837	0.0739836	0.0416445	0.00286077	0.0960622	0.050121	0.0744224	0.028129	0.0124739
TNFAIP3/7128	rs9494885	Selected	Chinese Han	23555688	0.714956	0.988506	2.17102	0.732391	2.8759	0.174895	0.238696	0.495266	0.307919	1.43566	1.98531	1.91184	1.01131	1.51974	3.94803	2.39673	2.597	0.804378	3.16506	1.83472	2.6595	1.25377	0.861421

## Sheet: Supplementary Table 6
Supplementary Table 6. DisGeNET-annotated VKH-associated genes and their drugs.
Gene	Drug (DrugBank)	Disease and gene associations (DisGeNET)
CCL3	ROX-888	Rocio virus encephalitis; Chagas' disease without mention of organ involvement; Disseminated leishmaniasis; Tuberculoma; IgM monoclonal gammopathy of uncertain significance; Synovial Hypertrophy; Intrinsic Factor Deficiency; Splenic Hypoplasia; Pelvic pain female; Sandhoff Disease; Bladder pain; Degenerative Intervertebral Discs; Meibomian gland dysfunction; Myxoma of heart; Pelvic Pain; AIDS (Di…
SERPING1	PPL-100; Copper	COMPLEMENT COMPONENT 4, PARTIAL DEFICIENCY OF, DUE TO DYSFUNCTIONAL C1 INHIBITOR; Clinical Capillary Leak Syndrome; Complement Component 4, Partial Deficiency Of; Edema of the tongue; Embolism, Amniotic Fluid; Erythema marginatum; Hereditary C1 esterase inhibitor deficiency - deficient factor; Hereditary C1 esterase inhibitor deficiency - dysfunctional factor; Laryngeal Edema; Limbal edema; Local…
ICAM1	Natalizumab; Hyaluronic acid; Nafamostat	Left sided ulcerative colitis; MALARIA, CEREBRAL, SUSCEPTIBILITY TO (finding); Erysipelothrix infection; Chronic ulcerative proctitis; Mercury Poisoning; Mesenteric Vascular Occlusion; Chronic eczema; Mirror syndrome; Brain Death; Gouty nephropathy; Primary Graft Dysfunction; Blind Loop Syndrome; Bronchopulmonary Sequestration; Chronic lymphocytic inflammation with pontine perivascular enhancemen…
IFNGR1	Interferon gamma-1b	Abnormal bronchus physiology; Atypical Mycobacteriosis, Familial; Enlarged mesenteric lymph node; IMMUNODEFICIENCY 27A; IMMUNODEFICIENCY 27B; Leprosy in children; Primary tuberculosis; Salmonella osteomyelitis; Atopic cataract; IFN-gamma Receptor 1 Deficiency; IMMUNODEFICIENCY 30; Interferon gamma receptor deficiency; Interferon gamma, receptor 1, deficiency; Air cyst; Disseminated BCG; Hypoplasi…
CCL5	Heparin Disaccharide I-S; Heparin Disaccharide Iii-S	Toxoplasmosis, Animal; Yusho Disease; Yellow fever vaccine-associated viscerotropic disease; Acute promyelocytic leukaemia differentiation syndrome; Acute viral bronchiolitis; Tissue Adhesions; Chagas' disease without mention of organ involvement; Chronic Alcoholic Hepatitis; Duodenal Diseases; Eumycetoma; Collagen-vascular disease; Diabetic end stage renal disease; Eosinophilic otitis media; Lup…
CXCR4	Framycetin; AMD-070; Plerixafor; Ibalizumab	MYELOKATHEXIS, ISOLATED; Abnormality of neutrophil morphology; Abnormality of the small intestine; Hyperviscosity syndrome; Radiation-induced liver disease; Splenosis; Stage II Cutaneous Melanoma AJCC v6 and v7; stage II melanoma; Neonatal Late-Onset Sepsis; Secondary Focal Segmental Glomerulosclerosis; Secondary malignant neoplasm of prostate; Chromosome 6, monosomy 6q; Combined immunodeficiency…
JAK1	Myricetin; 2-tert-butyl-9-fluoro-1,6-dihydrobenzo[h]imidazo[4,5-f]isoquinolin-7-one; Ruxolitinib; Tofacitinib; Baricitinib; Fostamatinib; Fedratinib; Upadacitinib	Leukemia, Acute, X-Linked; Adult Grade II Meningioma; Childhood Grade II Meningioma; Grade II Meningioma; Steroid Refractory Graft Versus Host Disease; Acute lymphoblastic leukemia with lymphomatous features; Chilblain lupus 1; Chilblain lupus erythematosus; Adult Acute Erythroid Leukemia; Childhood Acute Erythroid Leukemia; Chronic Neutrophilic Leukemia; Breast implant-associated anaplastic larg…
TNF	Etanercept; Adalimumab; Infliximab; Chloroquine; Epinephrine; Pseudoephedrine; Thalidomide; Glucosamine; Clenbuterol; Pranlukast; Amrinone; Afelimomab; YSIL6; SD118; PN0621; OMS-103HP; Talmapimod; VX-702; Atiprimod; CRx-139; CYT007-TNFQb; Andrographolide; Ethyl pyruvate; AME-527; PR-104; Plinabulin; Dexanabinol; Onercept; Golimumab; Certolizumab pegol; Pomalidomide; Polaprezinc; Foreskin fibrobla…	Bacillus infection; Bovine Anaplasmosis; Bunion; Collapsed Lung; Glandular tularemia; Hughes Stovin syndrome; Initial insomnia; Interface dermatitis; Interstitial granulomatous dermatitis; Ischemic myocardial dysfunction; Liver sarcoidosis; MUCOCUTANEOUS ULCERATION, CHRONIC; Measles with complication; Mechanical phlebitis; Myosarcoma; Non-infectious anterior uveitis; Oropharyngeal pain; Perifolli…
STAT3	ENMD-1198	Hyper-Ige Recurrent Infection Syndrome, Autosomal Dominant; Localized candidiasis; Neutropenia and hyperlymphocytosis with large granular lymphocytes; Oral fungal infection; Recurrent bacterial pneumonia; STAT3 Gain of Function; Sciatic nerve compression; Carcinoma ex pleomorphic adenoma of lacrimal gland; Coronaropathy; Devil Facial Tumor Disease; HYPER-IgE RECURRENT INFECTION SYNDROME 1, AUTOSO…
PSMB9	Carfilzomib	PROTEASOME-ASSOCIATED AUTOINFLAMMATORY SYNDROME 3; Gianotti-Crosti Syndrome; Nakajo syndrome; Acrodermatitis; Swelling of finger; Toeing-in; Acquired hypothyroidism; Stage IV Nasopharyngeal Carcinoma; Hand eczema; Hypothyroidism, Autoimmune; Primary Hypothyroidism; Hydatidiform Mole, Partial; Periorbital Edema, CTCAE; Periorbital edema; Peripheral arthritis; Undifferentiated carcinoma of nasophar…
S100A8	Calcium; Zinc; Copper; Zinc acetate; Zinc chloride; Zinc sulfate, unspecified form	Adenotonsillitis; Gastroduodenal disorder; Peritonsillitis; Antral gastritis; Giant Intracranial Aneurysm; Hyperzincemia and Hypercalprotectinemia; Polyp of larynx; Concha bullosa; Fungus ball; Bakers' asthma; Duodenal Diseases; Duodenitis; Acute abdominal pain; Anterior uveitis idiopathic; knee symptoms; Chronic tonsillitis; Peritonsillar Abscess; Fetal Diseases; Barretts esophagus with high gra…
SOD2	Benzylsulfonic acid; 3-Fluoro-L-tyrosine	Food poisoning caused by Vibrio parahaemolyticus; MICROVASCULAR COMPLICATIONS OF DIABETES, SUSCEPTIBILITY TO, 6 (finding); Radiation Sickness; Inferior Wall Myocardial Infarction; Acquired Meningomyelocele; Cerebrovascular amyloidosis; Granuloma, Respiratory Tract; Lactic Acidosis, Fatal Infantile; Sleep attack; Stage IV Prostate Cancer AJCC v7; Stage IV Prostate Cancer AJCC v8; Stage IV Prostate…
ANXA1	Amcinonide; Fluocinolone acetonide; Hydrocortisone; Methylprednisolone; Clobetasol propionate; Budesonide; Dexamethasone; Hydrocortisone aceponate; Hydrocortisone acetate; Hydrocortisone butyrate; Hydrocortisone cypionate; Hydrocortisone phosphate; Hydrocortisone probutate; Hydrocortisone valerate; Prednisolone phosphate; Dexamethasone acetate; Betamethasone phosphate	Malignant neoplasm of body of stomach; Malignant tumor of greater curve of stomach; Malignant tumor of lesser curve of stomach; MUSCULAR DYSTROPHY, LIMB-GIRDLE, TYPE 1C; Transitional Cell Neoplasm; Lesion of stomach; Urinary Bladder Calculi (disorder); Exacerbation of idiopathic pulmonary fibrosis; Adult Oligodendroglial Tumor; Cerebral arterial thrombosis; FOCAL CORTICAL DYSPLASIA OF TAYLOR; Oli…
CXCL8	ABT-510; MDX-018; Rivanicline; Tapinarof	Cerebral arteritis; Clostridium difficile diarrhea; Digital Dermatitis; Post-laminectomy syndrome; Severe pediatric obstructive sleep apnea; Staphylococcus aureus endocarditis; VAGINOSIS; eosinophilic syndrome; Abdominal Compartment Syndrome; Dysentery, Bacillary; Eye Infections, Bacterial; Malignant pleurisy; Rapidly progressive periodontitis; Vaginal Diseases; Acute hypercapnic respiratory fail…
HLA-B	Abacavir; N-Formylmethionine; Coccidioides immitis spherule	Allergy to chlorpromazine; Erythema Multiforme Major; HIV-1 VIREMIA, SUSCEPTIBILITY TO; Opticociliary vessels; Thoracic discitis; Juvenile Chronic Polyarthritis; Pulmonary arterial hypertension associated with connective tissue disease; Arthritis, Sacroiliac; Cauda Equina Syndrome; Chronic gouty arthritis; Corneal degeneration; Abnormality of the urethra; Chronic synovitis; Flexion contracture of…
HLA-A	3-Indolebutyric Acid; Nelipepimut-S; Coccidioides immitis spherule	Birdshot chorioretinitis; Blind-spot enlargment; Caplan Syndrome; HYPERSENSITIVITY SYNDROME, CARBAMAZEPINE-INDUCED, SUSCEPTIBILITY TO; Lumbar meningomyelocele; Malignant essential hypertension; Post-tuberculous reactive arthritis; Scotoma, Arcuate; Seronegative juvenile chronic arthritis; Aortitis Syndrome; EBV-Related Hodgkin Lymphoma; Erythroderma, Maculopapular; Parakeratosis Variegata; Severe…

## Sheet: Supplementary Table 7A
Supplementary Table 7A. Gene sets used for inflammatory response score calculation.
ABCF1
ACKR1
ACKR2
ACVR1
ADAM8
ADGRE2
ADGRE5
ADORA1
ADORA2A
ADORA3
ADRA2A
AFAP1L2
AGER
AGTR2
AHCY
AHSG
AIF1
AIM2
AIMP1
AK7
AKT1
ALOX15
ANXA1
AOAH
AOC3
AOX1
APCS
APOA2
APOC3
APOL2
APOL3
ASS1
ATRN
AXL
AZU1
B4GALT1
BCL6
BDKRB1
BDKRB2
BDNF
BLNK
BMP2
BMP6
BMPR1B
C3
C3AR1
C5
C5AR1
C5AR2
CALCA
CAMK1D
CAMK4
CARD18
CCL11
CCL13
CCL16
CCL17
CCL18
CCL19
CCL2
CCL20
CCL21
CCL22
CCL23
CCL24
CCL25
CCL26
CCL3
CCL5
CCL7
CCL8
CCR1
CCR2
CCR3
CCR4
CCR5
CCR7
CCRL2
CD14
CD163
CD180
CD40
CD40LG
CDO1
CEBPA
CEBPB
CELA1
CHI3L1
CHST1
CHST2
CHST4
CHUK
CLEC7A
CNR2
CRH
CRHBP
CRP
CSF1
CSF1R
CXCL1
CXCL10
CXCL11
CXCL13
CXCL2
CXCL3
CXCL5
CXCL6
CXCL8
CXCL9
CXCR1
CXCR2
CXCR3
CXCR4
CXCR6
CYBA
CYBB
CYP4F11
CYSLTR1
DAB2IP
DEFB1
ECM1
ELANE
ELF3
EPHX2
F11R
F12
F2
F2R
F2RL1
F8
FFAR3
FN1
FOS
FPR2
GAL
GATA3
GGT5
GJA1
GPER1
GPR68
HCK
HDAC4
HDAC5
HDAC9
HIST1H2BA
HMGB1
HNRNPA0
HP
HRH1
HRH4
HYAL1
HYAL3
ICAM1
IFI16
IFNA2
IGFBP4
IKBKB
IKBKG
IL10
IL10RB
IL13
IL15
IL17A
IL17B
IL17C
IL17D
IL17F
IL17RE
IL18
IL18RAP
IL19
IL1A
IL1B
IL1RAP
IL1RL2
IL1RN
IL20
IL20RB
IL22
IL23A
IL23R
IL24
IL25
IL26
IL27
IL2RA
IL34
IL36A
IL36B
IL36G
IL37
IL5
IL5RA
IL6
IL6R
IL9
INS
IRAK2
IRGM
ITCH
ITGAL
ITGB2
ITGB6
ITIH4
JAK3
KCNJ10
KDM6B
KIT
KL
KLRG1
KNG1
KRT16
LAT
LBP
LIAS
LIPA
LTA4H
LTB4R
LXN
LY86
LY96
LYN
LYZ
MAP2K3
MAPKAPK2
MBL2
MECOM
MEFV
MEP1B
MGLL
MIF
MMP25
MRGPRX1
MS4A2
MYD88
NAIP
NCF1
NCR3
NDST1
NFAM1
NFATC3
NFATC4
NFE2L1
NFKB1
NFKB2
NFKBID
NFKBIZ
NFRKB
NFX1
NGF
NLRC4
NLRP3
NLRP4
NMI
NOD1
NOS2
NOTCH1
NOTCH2
NOX1
NOX4
NPFF
NRROS
NTRK2
NUPR1
OGG1
OLR1
OPRM1
ORM1
ORM2
P2RX7
PARK7
PARP4
PDPN
PF4
PF4V1
PIK3CD
PIK3CG
PLA2G2D
PLA2G2E
PLA2G4C
PLAA
PLGRKT
PLP1
PLSCR1
PNMA1
PPBP
PRCP
PRDX5
PRKCQ
PRKCZ
PRKD1
PROK2
PSTPIP1
PTAFR
PTGDR
PTGER3
PTGES
PTGS1
PTGS2
PTX3
PXK
PYCARD
RAC1
RARRES2
RASGRP1
RBPJ
REG3A
REG3G
REL
RELA
RELB
RIPK2
RPS6KA4
RPS6KA5
S100A12
S100A8
S100A9
S1PR3
SAA1
SAA2
SAA4
SCG2
SCN9A
SCUBE1
SDC1
SELE
SELP
SEMA7A
SERPINA1
SERPINA3
SERPINF2
SGMS1
SIGIRR
SIGLEC1
SLC11A1
SMAD1
SPHK1
SPP1
STAB1
STAT3
STAT5B
SYK
TAC1
TACR1
TBK1
TBXA2R
TGFB1
THBS1
THEMIS2
TICAM1
TIRAP
TLR1
TLR10
TLR2
TLR3
TLR5
TLR6
TLR7
TLR8
TLR9
TNF
TNFAIP3
TNFAIP6
TNFRSF1A
TNFRSF1B
TNFRSF4
TNFSF4
TNIP1
TNIP2
TNIP3
TOLLIP
TP73
TPST1
TRIL
TSC2
TSPAN2
TUSC2
UCN
UGT1A1
VCAM1
VNN1
XCR1
ZNF580

## Sheet: Supplementary Table 7B
Supplementary Table 7B. Gene sets used for JAK-STAT pathway score calculation.
AKT1
AKT2
AKT3
BCL2L1
CBL
CBLB
CBLC
CCND1
CCND2
CCND3
CISH
CLCF1
CNTF
CNTFR
CREBBP
CRLF2
CSF2
CSF2RA
CSF2RB
CSF3
CSF3R
CTF1
EP300
EPO
EPOR
GH1
GH2
GHR
GRB2
IFNA1
IFNA10
IFNA13
IFNA14
IFNA16
IFNA17
IFNA2
IFNA21
IFNA4
IFNA5
IFNA6
IFNA7
IFNA8
IFNAR1
IFNAR2
IFNB1
IFNG
IFNGR1
IFNGR2
IFNK
IFNW1
IL10
IL10RA
IL10RB
IL11
IL11RA
IL12A
IL12B
IL12RB1
IL12RB2
IL13
IL13RA1
IL13RA2
IL15
IL15RA
IL19
IL2
IL20
IL20RA
IL21
IL21R
IL22
IL22RA1
IL22RA2
IL23A
IL23R
IL24
IL26
IL2RA
IL2RB
IL2RG
IL3
IL3RA
IL4
IL4R
IL5
IL5RA
IL6
IL6R
IL6ST
IL7
IL7R
IL9
IL9R
IRF9
JAK1
JAK2
JAK3
LEP
LEPR
LIF
LIFR
MPL
MYC
OSM
OSMR
PIAS1
PIAS2
PIAS3
PIAS4
PIK3CA
PIK3CB
PIK3CD
PIK3CG
PIK3R1
PIK3R2
PIK3R3
PIK3R5
PIM1
PRL
PRLR
PTPN11
PTPN6
SOCS1
SOCS2
SOCS3
SOCS4
SOCS5
SOCS7
SOS1
SOS2
SPRED1
SPRED2
SPRY1
SPRY2
SPRY3
SPRY4
STAM
STAM2
STAT1
STAT2
STAT3
STAT4
STAT5A
STAT5B
STAT6
TPO
TSLP
TYK2

## Sheet: Supplementary Table 8
Supplementary Table 8. The detailed cell counts of subpopulations in CyTOF.
		HC1	HC2	HC3	HC4	HC5	VKH1	VKH2	VKH3	VKH4	VKH5	TOFA1	TOFA2	TOFA3	TOFA4	TOFA5
Myeloid cells	IMC	148	175	51	40	43	159	261	154	63	274	169	62	159	174	27
	NMC	316	197	389	109	76	201	522	157	155	250	266	106	121	218	81
	CMC	1390	1805	2328	866	732	3085	1591	2890	2393	1591	1975	1993	1862	1072	638
	PDC	157	161	47	119	184	253	346	75	197	130	230	237	53	89	75
	CDC	103	188	97	86	80	52	109	126	59	49	103	134	84	91	31
B cells	ABC	18	12	37	14	13	9	20	52	290	38	41	30	24	198	30
	PC	28	20	35	26	29	31	47	9	87	438	27	11	2	50	33
	MBC	323	178	186	452	191	278	181	559	385	465	294	254	655	474	776
	NBC	590	714	613	1001	425	256	379	718	283	612	862	865	1308	433	1042
NK and T cells	NK3	318	1514	362	715	542	1936	341	1125	611	1716	2148	1080	491	636	509
	NK2	538	679	536	424	263	823	646	1002	115	847	522	530	480	147	400
	NK1	44	43	14	21	8	84	35	58	15	60	14	68	30	21	30
	Proliferating T cell	37	59	55	39	42	57	123	31	161	170	113	17	45	173	45
	CD4+CD8+	300	73	309	9	17	527	109	27	113	281	94	1	21	135	137
	CD4-CD8-	491	404	1034	1306	1752	386	1024	481	402	196	269	425	487	401	264
	CD8CTL	821	609	1128	177	448	839	1213	47	1636	1312	117	189	42	1788	761
	CD8Tem	974	856	990	626	458	690	1253	1060	1698	763	663	323	1170	1740	945
	CD8Na	2101	787	369	1808	1301	331	650	448	152	678	330	2390	804	127	1178
	CD4CTL	294	84	34	4	14	62	174	74	112	89	105	5	94	142	61
	CD4Treg	79	83	85	62	97	21	94	51	144	114	207	20	68	143	76
	CD4Tem	1245	1100	692	443	561	908	1372	1163	1575	730	1610	311	1490	1855	1775
	CD4Tcm	233	320	140	1064	1258	152	327	341	170	287	454	214	601	425	561
	CD4Na	1378	1881	2466	1237	2118	803	1018	1260	1176	776	1346	2421	1823	1432	2377
CD45-		74	58	3	1352	1348	57	165	92	8	134	41	314	86	36	148
